# Supplementary material for: Isolation, Toxigenic Potential, and Mating Type of Fusarium pseudograminearum Causing Wheat Crown Rot in Hebei, China
Source: J Fungi (Basel). 2025 Nov 28;11(12):844. doi: 10.3390/jof11120844 (PMC12733621; doi:10.3390/jof11120844)
Supplement: Supplementary file 1 [file jof-11-00844-s001.zip]

Archive with 1 entries (1 files):
- jof-3984949-supplementary.pdf
